# Supplementary material for: Association of Public Sports Space Perception with Health-Related Quality of Life in Middle-Aged and Older Adults—Evidence from a Survey in Shandong, China
Source: Behav Sci (Basel). 2023 Sep 4;13(9):736. doi: 10.3390/bs13090736 (PMC10525232; doi:10.3390/bs13090736)
Supplement: Supplementary file 1 [file behavsci-13-00736-s001.zip]

Archive with 1 entries (1 files):
- behavsci-2554561-supplementary.pdf
